# Supplementary material for: Evaluation of the Dissemination of the South African 24-Hour Movement Guidelines for Birth to 5 Years
Source: Int J Environ Res Public Health. 2021 Mar 17;18(6):3071. doi: 10.3390/ijerph18063071 (PMC8002461; doi:10.3390/ijerph18063071)
Supplement: Supplementary file 1 [file ijerph-18-03071-s001.zip]

Archive with 3 entries (2 files):
- Supplementary/
- Supplementary/ijerph-1111044-supplementary.docx
- Supplementary/ijerph-1111044.mp4
